# Supplementary material for: Skin conductance responses in Major Depressive Disorder (MDD) under mental arithmetic stress
Source: PLoS One. 2019 Apr 3;14(4):e0213140. doi: 10.1371/journal.pone.0213140 (PMC6447153; doi:10.1371/journal.pone.0213140)
Supplement: S1 File — (CSV) [file pone.0213140.s001.csv]

E.No	Label	S1						S2						S3						S4						S5
		MSCL	SDSCL	SSCL	NSCR	MSCR	PDS	MSCL	SDSCL	SSCL	NSCR	MSCR	PDS	MSCL	SDSCL	SSCL	NSCR	MSCR	PDS	MSCL	SDSCL	SSCL	NSCR	MSCR	PDS	MSCL	SDSCL	SSCL	NSCR	MSCR	PDS
22	3	0.725613244	6.03E-06	0.0001352	0	0	2.381833644	0.882622145	0.016021989	0.006430412	7	0.041224723	3.782600933	1.155687113	0.000793796	0.001409384	0	0	6.043674211	0.91779402	0.000278259	0.000931036	0	0	3.833929568	0.814105538	2.93E-05	0.000285251	0	0	3.035513147
23	3	0.485812534	0.000433597	0.00130042	0	0	1.074408725	0.869164711	0.198933823	0.031875946	7	0.16289619	5.343309973	0.788260177	0.001108504	0.00192148	0	0	2.801046045	1.347138722	0.101885095	0.049199328	6	0.255745155	14.49873053	2.114122358	0.015436158	0.013188379	8	0.277886896	28.6676043
24	3	4.431167785	0.04249702	0.040334589	9	1.089723303	73.86177595	6.454028595	0.97222636	0.170871273	19	1.954411003	428.6933105	5.206387772	0.022554054	0.010265315	8	0.187689712	133.7047415	4.696472786	0.050716189	0.023420926	4	0.468033904	114.7386723	4.837021138	0.123912185	0.028860795	7	1.301347295	127.3791897
25	3	0.549122684	4.45E-05	0.000512591	0	0	1.38246687	0.543293419	1.79E-05	4.07E-04	1	0.01685465	1.331374205	0.555776682	2.11E-05	0.000469991	0	0.00E+00	1.379867948	0.527841167	4.43E-06	0.000342617	0	0	1.245316592	5.10E-01	3.48E-06	0.000124942	0	0	1.175300438
26	3	0.528883965	3.62E-06	0.000347164	0	0	1.255582654	0.533898759	3.47E-05	1.01E-03	2	0.01052119	1.333388418	0.512147489	4.17E-05	0.000360234	0	0.00E+00	1.183092641	0.451588301	9.40E-06	0.000203754	0	0	0.927854661	4.23E-01	4.76E-06	0.000113971	0	0	0.813316053
28	3	0.570338054	5.84E-07	0.000115712	0	0	1.4772089	0.591818374	0.000435488	0.001019129	0	0	1.573024372	0.670568273	3.94E-05	0.000394778	1	1.90E-02	1.999916451	0.629502527	2.38E-06	0.000112882	0	0	1.810974778	1.30E+00	0.002895776	0.003608059	4	0.205121932	8.473728346
30	3	0.5538045	0.000626195	0.001113434	0	0	1.425563013	0.717954808	0.009308151	0.005188423	2	0.033650849	2.762351314	0.617668045	2.41E-05	0.00029828	0	0.00E+00	1.745663633	0.569488749	4.31E-06	0.000117995	0	0	1.467721198	5.50E-01	1.03E-06	0.00013514	0	0	1.363612524
31	3	6.103311151	0.188750247	0.023900336	6	0.139796901	169.9968189	6.259156031	0.434493025	0.044374669	13	0.778188996	242.4382734	7.46351623	0.048030674	0.018691779	8	0.925922705	306.2107779	7.399073192	0.008845715	0.005636946	4	0.531689491	262.354006	8.17786168	0.004866091	0.009618478	6	0.987407599	335.8560669
32	3	0.514431009	8.15E-06	0.001090686	0	0	1.187880477	0.597298364	0.002887752	0.002489854	1	0.019348915	1.70129518	0.657289644	0.000160774	0.000857813	0	0	1.981028694	0.563358699	1.28E-05	0.000208479	0	0	1.441404132	1.28E+00	0.401429724	0.034570065	7	0.459967832	20.80586127
33	3	0.512450986	5.53E-06	0.000466259	0	0	1.204966544	0.541230577	0.000766685	0.001884771	3	0.025556472	1.438603782	1.064819601	0.007302637	0.005240649	2	0.032041002	5.20920916	0.833609621	0.000833565	0.002660712	2	0.032192771	3.40661309	0.868687276	0.000538979	0.003713899	2	0.052686041	3.695610433
36	3	0.924453668	0.004129413	0.003814766	4	0.038714262	3.665669887	1.695976389	0.290631737	0.024294816	16	0.23819994	22.66781635	2.253889751	0.015324282	0.006560611	8	0.090879621	25.01907001	0.844310375	0.000280742	0.00232657	4	0.024219576	3.208569076	1.347123061	0.012931199	0.007385689	4	0.117607718	8.564586567
37	3	0.557468995	0.000124176	0.00058611	0	0	1.40641787	0.689861448	0.019586247	0.007962898	5	0.041727419	2.544506736	0.981803812	0.005158813	0.004204143	4	0.159512829	4.527082616	0.720778372	0.000734166	0.004817769	1	0.195460303	2.595821317	0.760650803	0.000128823	0.002273304	3	0.034149166	2.510832261
38	3	0.717027588	1.51E-05	0.000364737	0	0	2.349505199	0.703667833	1.49E-05	4.21E-04	0	0	2.211865572	0.705207564	1.62E-05	0.000476624	0	0.00E+00	2.299911107	0.731116515	3.10E-05	0.000317139	0	0	2.444044901	7.89E-01	9.41E-05	0.001351502	1	0.039235657	2.833984574
40	3	0.540864466	0.000224763	0.001474615	1	0.013147931	1.279132577	0.70575671	0.013011095	0.005080799	5	0.026979566	2.771432462	0.741988326	0.00044982	0.008048453	3	0.045215795	2.665425856	0.575433947	1.47E-05	0.000394047	0	0	1.505764701	4.62E-01	1.47E-05	0.000322849	0	0	0.960760479
41	3	0.692574141	0.000314177	0.00137493	1	0.012236012	2.181543874	2.120486777	1.340117305	0.095957532	10	0.777757394	77.85631823	1.758495065	0.011486808	0.013342486	6	0.130177399	16.96353808	1.18644633	0.001548263	0.002380715	1	0.06003395	6.219761175	1.625379012	0.004486216	0.004439679	6	0.088944473	12.69301557
42	3	6.845465995	0.039558064	0.016003178	11	0.577238474	230.5920453	8.821201653	0.76804786	0.16925323	19	1.161424199	557.4525389	8.771795469	0.017279897	0.008932165	10	0.762954316	390.9433816	8.325075126	0.014685975	0.007746844	7	0.341285114	319.1202524	7.690662487	0.012988305	0.011019992	12	0.629155069	310.4134307
43	3	0.653133206	0.000124957	0.000790382	1	0.018963419	1.989330271	1.514835036	0.371103064	0.034240484	6	0.309043047	24.61183197	1.119225806	0.001139921	0.00219932	2	0.054902529	5.684343035	1.095596173	0.00167521	0.00356181	3	0.040110708	5.772170179	0.956131708	0.002444185	0.003070292	1	0.031570464	4.110362088
45	3	0.467237831	0.000442417	0.001207668	0	0	0.981283078	0.998339881	0.23820192	0.025858902	8	0.14281538	9.013307914	1.239739119	0.00289883	0.004150945	3	0.051936604	7.401074948	0.675288807	0.000222153	0.00101282	0	0	2.067980415	0.712006309	0.001877231	0.004954289	2	0.057490981	2.796341017
46	3	0.509573649	9.23E-05	0.003616529	1	0.016172361	1.187175178	1.54971072	0.563756922	0.043592109	11	0.495434729	31.49305002	1.188063511	0.005272574	0.004342691	2	0.029568666	6.438913306	1.155973201	0.036672733	0.036319122	3	0.237002595	10.53532781	1.692993596	0.288134471	0.030514692	8	0.504304396	24.46539346
48	3	0.596233105	0.001771881	0.003131281	4	0.024414677	1.696911247	0.873387712	0.015237103	0.006603891	9	0.055694725	4.46365175	0.571338277	6.05E-05	0.000690501	1	3.44E-02	1.484862004	0.730510168	0.003613924	0.004234615	3	0.043829022	2.278844756	0.848479432	0.003678452	0.003854467	5	0.061295045	3.563703689
49	3	0.923918833	0.000920623	0.002564957	1	0.105712377	4.250783361	1.28915819	0.095504178	0.016053359	8	0.129463583	9.390892976	1.434683927	0.002886177	0.002711054	2	0.032363733	8.989252423	1.219806781	0.001925898	0.003343169	2	0.076890288	7.038006403	1.11061305	0.000428533	0.001447751	1	0.046433429	5.528304355
50	3	0.543073034	2.42E-06	0.000147664	0	0	1.3350081	0.623635744	0.002960444	0.002781693	4	0.016414524	1.764787675	0.688489596	8.96E-06	0.000485658	0	0.00E+00	2.120951216	1.105329591	0.002156386	0.003726921	4	0.082039535	6.311560072	0.920706324	0.004893487	0.01405516	2	0.093128029	3.35351866
51	3	0.35941309	2.35E-05	0.00028407	0	0	0.580044134	0.440263799	0.003383361	0.00301647	3	0.016801939	0.955349636	0.748474147	0.000604495	0.003852782	3	0.042225415	2.357460398	0.76087844	0.00033635	0.003078339	3	0.037174818	2.433261292	0.672762038	0.000362014	0.001187729	0	0	2.06364779
52	3	0.757019297	7.24E-07	0.000105168	0	0	2.60047462	0.775166524	0.00028836	0.001407941	1	0.014156065	2.755078274	0.89913738	0.000362325	0.001075981	0	0	3.668567835	1.042556701	0.019996955	0.022230821	0	0	6.743557431	0.856046744	8.47E-05	0.000964812	0	0	3.371156707
53	3	2.789573576	0.013712065	0.026469942	7	0.308128817	33.80439209	3.550691573	0.090879263	0.020883984	15	0.781509366	94.64904596	3.572070152	0.054721669	0.062186498	4	0.579584981	50.86920342	4.033305321	0.031540236	0.01438778	4	0.266929078	78.16499994	3.728541616	0.075840457	0.015621557	4	0.029359899	60.70937472
54	3	0.428935091	7.33E-06	0.000265545	1	0.016687008	0.822666723	0.581768	0.020915572	0.009449047	6	0.045749671	1.288374011	0.755672525	0.001555716	0.002312193	0	0	2.597631475	0.521466898	2.50E-05	0.000320155	0	0	1.248920938	5.70E-01	0.00054427	0.001601567	4	0.015670673	1.449746723
55	3	0.650938786	1.54E-05	0.000248128	1	0.016871618	1.914515484	0.816140366	0.033193664	0.013072028	4	0.062010333	2.624636106	0.789364775	0.000121734	0.000653634	0	0	2.815047599	0.686367109	9.18E-06	0.000207347	1	0.01034267	2.128068374	6.55E-01	1.96E-06	0.000200223	0	0	1.968108361
62	3	0.341065916	1.18E-05	0.000162346	0	0	0.52917118	0.354680837	0.0003137	0.001047959	1	0.019354346	0.553972798	0.521503057	0.000102801	0.000905908	1	0.041397098	1.288044679	0.471243349	0.00092355	0.002895992	2	0.025295108	1.019795665	0.455728611	3.08E-05	0.000360574	2	0.011789796	0.936204211
65	3	0.287756277	1.29E-06	6.76E-05	0	0	0.37605194	0.269887941	0.000484563	0.002594317	2	0.051281641	0.338635667	0.308471734	5.81E-06	0.000144692	0	0.00E+00	0.429760823	0.270691731	0.000240349	0.002150336	1	0.019312793	0.368219058	0.236956382	1.20E-06	0.000106282	0	0	0.25568244
67	3	0.378707968	1.33E-05	0.000183236	0	0	0.656174802	0.417895748	0.001860384	0.00229474	1	0.017984252	0.751362316	0.446577809	7.59E-06	0.000177093	0	0.00E+00	0.897146326	0.545133848	0.000254419	0.000872628	0	0	1.319462564	0.485365545	0.00013856	0.000759853	0	0	1.056602209
75	3	0.345389394	0.000169399	0.000855293	1	0.020197303	0.558033702	1.248975768	0.507786911	0.095477354	17	0.88527706	42.73696183	0.838226576	0.002153166	0.003484343	2	0.065021745	3.352283944	1.12902464	0.007745065	0.00748972	5	0.168404671	5.814860471	1.418014522	0.010184194	0.017206004	5	0.28483514	12.85855229
3	1	0.21502022	1.14E-05	0.001056091	0	0	0.206298713	0.423040622	0.026792133	0.006957623	9	0.087004407	1.672582395	0.313998191	1.73E-05	0.000318185	2	1.31E-02	0.46280512	0.399239805	0.000250082	0.001060422	2	0.025118999	0.715229423	0.353537332	9.97E-05	0.002021882	2	0.032135625	0.674691591
4	1	0.304915902	3.18E-07	4.58E-05	0	0	0.421603321	0.354224875	0.037375131	0.074147909	2	0.47706575	0.35500553	0.467686891	0.000163963	0.000743747	0	0	0.985242615	0.382299049	1.50E-06	7.46E-05	0	0	0.660664908	3.61E-01	2.64E-07	7.28E-05	0	0	0.593228517
7	1	1.368871911	0.002305187	0.004217496	6	0.117024531	9.91901697	2.058473726	0.102357174	0.04253882	12	0.287467281	29.74770115	1.813205222	0.001346599	0.002579451	6	0.061012047	15.26743296	1.176020672	0.001284835	0.002570494	4	0.037501194	6.527273826	1.553506141	0.015082439	0.008234283	6	0.111913625	12.49726485
8	1	0.073576944	1.42E-06	7.90E-05	0	0	0.02444158	0.076700167	2.17E-05	3.11E-04	0	0	0.028460954	0.089304047	8.78E-06	0.000216945	0	0.00E+00	0.039127377	0.072080407	8.09E-06	0.000161384	0	0	0.023940578	8.32E-02	1.19E-05	0.000498367	0	0	0.027836751
9	1	0.359962798	3.72E-05	0.000365462	0	0	0.587152839	0.352372914	1.18E-05	4.65E-04	0	0	0.581326419	0.522622211	0.001231703	0.002414915	2	0.039674554	1.309371417	0.681453607	0.019576574	0.022535742	2	0.220721618	3.63489328	0.42321707	9.61E-05	0.00055701	0	0	0.815037128
10	1	0.551669497	0.000178529	0.00106833	0	0	1.375372674	0.94207694	0.09717013	0.015469771	10	0.116086131	5.413706726	1.502051335	0.004020086	0.005658643	4	0.155909588	10.11614881	1.819070512	0.022659583	0.021988008	5	0.187800862	18.073768	2.100445604	0.062594977	0.019475474	7	0.235031217	27.53118598
14	1	0.265006279	1.48E-06	7.19E-05	0	0	0.318536146	0.266453462	1.31E-05	2.07E-04	0	0	0.318387265	0.278101433	1.94E-06	7.10E-05	0	0.00E+00	0.347481235	2.71E-01	3.51E-06	0.000124806	0	0	0.330273529	2.79E-01	2.02E-06	8.84E-05	0	0	0.350494706
15	1	0.394329219	0.002514809	0.003327504	2	0.055431622	0.640972998	0.65166865	0.00730686	0.004367487	7	0.053002082	2.572086356	0.688739956	0.000322169	0.007530132	4	0.021861125	2.171589673	0.519682704	5.77E-05	0.000634291	0	0	1.238793757	6.15E-01	0.000131657	0.00080515	2	0.022616527	1.719186299
19	1	1.131144236	0.001792423	0.0024509	0	0	5.724766039	1.94902614	0.686792415	0.041583829	12	0.496642809	31.44159125	2.788701004	0.050749437	0.04753119	4	0.468130293	40.2771438	1.578495652	0.009222171	0.004951638	6	0.061844486	11.96947958	1.2462949	0.000151456	0.002054751	1	0.055059664	6.835082122
27	1	0.814322478	0.001097866	0.004683404	3	0.1103951	3.748745385	1.111675978	0.054865801	0.012164475	12	0.243008365	9.618314091	0.890548436	0.002785075	0.002649942	2	0.023443644	3.550738407	1.10351578	0.012936192	0.021439981	5	0.19739399	4.380177561	1.158497891	0.005314396	0.009640507	7	0.162632039	9.753090718
35	1	1.136694834	0.002769107	0.002924025	2	0.042822254	6.016139608	1.244050374	0.03111807	0.009441991	8	0.080309506	7.897654166	2.671087685	0.027259511	0.009884029	4	0.07113292	32.79847807	1.679967319	0.007642401	0.005044579	1	0.03650391	12.83646221	1.059079662	0.011230002	0.014319469	2	0.098451437	4.110093934
61	1	0.382970104	1.57E-05	0.000551585	0	0	0.647837725	0.595059885	0.030496872	0.00848676	5	0.092536087	2.292513417	0.704124253	0.000636481	0.001503039	0	0	2.232373836	0.966848443	0.003729741	0.003999423	3	0.024503332	4.267809064	1.022734821	0.005108169	0.004352371	3	0.108562506	4.723292129
66	1	0.320516917	3.61E-06	0.000120505	0	0	0.464863093	0.327910653	3.96E-05	4.74E-04	0	0	0.474296597	0.337410895	7.07E-06	0.000691747	0	0.00E+00	0.505807906	0.323762033	8.34E-07	0.000128661	0	0	0.473273231	3.26E-01	1.38E-06	0.000108073	0	0	0.479744922
70	1	0.305508915	1.64E-05	0.000802179	0	0	0.438876941	0.318578647	7.31E-05	5.37E-04	1	0.013512928	0.492295389	0.341603759	1.07E-05	0.000462417	0	0.00E+00	0.55229332	0.340987766	3.98E-05	0.00046252	0	0	0.540944333	3.35E-01	7.37E-06	0.000280073	0	0	0.50497237
71	1	0.543961265	1.87E-06	0.000116645	0	0	1.327766845	0.547917429	8.18E-06	4.76E-04	0	0	1.379777592	0.577790406	5.15E-06	0.000163033	0	0.00E+00	1.509573484	0.585119873	2.77E-05	0.000313787	0	0	1.543743201	5.94E-01	2.82E-06	0.000152363	0	0	1.587649822
72	1	0.27310476	2.35E-06	8.71E-05	0	0	0.333638453	0.281375235	3.60E-05	8.75E-04	0	0	0.367975305	0.280701087	1.26E-05	0.000280464	0	0.00E+00	0.374249167	0.288924349	2.37E-05	0.000278847	0	0	0.390407559	2.87E-01	6.82E-06	0.000179278	0	0	0.366299819
76	1	2.004990267	0.000439209	0.00155598	1	0.012721763	18.33931391	2.153469327	0.031727487	0.011956614	3	0.06345257	20.27867411	3.315186859	0.001437436	0.002378814	0	0	49.88772174	2.743801857	0.000502278	0.001115726	1	0.021984758	34.24020953	2.341712539	0.000670828	0.001450384	0	0	24.80556199
83	1	0.421929995	5.83E-05	0.000881116	2	0.026739492	0.801501479	0.625911001	0.016333888	0.008144864	8	0.067707386	2.486551305	1.189366513	0.005014945	0.007897117	6	0.172636498	10.6196568	0.797291029	0.001282055	0.002047737	2	0.011578077	2.947690218	0.737725622	0.00032021	0.003539125	2	0.045186056	2.322364908
84	1	0.933609421	0.000449041	0.001346671	0	0	3.927136596	1.156850736	0.041735578	0.011753914	6	0.052514215	7.745298499	1.259991816	0.000847365	0.002055384	0	0	7.26698254	1.176071766	0.000214217	0.003370697	2	0.062680939	6.481899225	1.340939071	0.001104744	0.002312835	2	0.034118429	8.237477587
85	1	0.212597673	1.29E-07	2.24E-05	0	0	0.205106893	0.213530327	1.48E-07	3.85E-05	0	0.00E+00	0.207645744	0.223857706	3.46E-07	3.58E-05	0	0.00E+00	0.226518417	2.33E-01	5.29E-07	0.000184969	0	0	0.247611009	2.31E-01	3.79E-08	1.73E-05	0	0	0.24105415
87	1	0.324949166	5.90E-05	0.000545691	0	0	0.476554801	0.371274451	0.001916958	0.002158781	0	0	0.606290599	0.429330494	9.18E-06	0.000319704	0	0.00E+00	0.867932083	0.394974388	3.55E-07	5.90E-05	0	0	0.709023609	3.80E-01	2.20E-06	1.48E-04	0	0	0.649890862
88	1	0.282200877	1.96E-06	8.34E-05	0	0	0.357537696	0.279876883	9.81E-08	2.10E-05	0	0.00E+00	0.355090502	0.270586227	9.35E-08	1.76E-05	0	0.00E+00	0.330804072	2.67E-01	3.20E-08	1.52E-05	0	0	0.322504019	2.70E-01	1.06E-07	2.19E-05	0	0	0.329762596
91	1	0.359269435	1.15E-05	0.00018213	0	0	0.581776891	0.37561579	0.000788643	0.002221611	1	0.014962862	0.575093879	0.454124926	7.02E-05	0.000482102	0	0.00E+00	0.93441434	0.381688774	7.50E-06	0.000172304	0	0	0.659952592	3.77E-01	7.33E-06	0.000189941	0	0	0.645278111
93	1	0.366668615	1.67E-06	0.00017592	0	0	0.605214943	0.394223941	0.000405636	0.001113793	0	0	0.701203297	0.369263559	3.10E-06	9.84E-05	0	0.00E+00	0.613367975	3.52E-01	8.74E-08	7.61E-05	0	0	0.561972153	3.54E-01	7.30E-07	6.66E-05	0	0	0.56345824
94	1	0.376868031	1.19E-05	0.000358883	1	0.012380228	0.668686159	0.820267543	0.125352436	0.016794646	7	0.112163086	5.20554769	0.986892018	0.000943348	0.002164022	3	0.020197374	4.353833078	0.713975572	0.000105709	0.000675	0	0	2.299474952	0.604405526	1.97E-05	0.000218654	0	0	1.652047698
96	1	0.540421353	9.86E-05	0.00067431	2	0.014756769	1.347825168	0.559314009	1.79E-05	1.25E-03	2	0.01535959	1.46462887	0.649224887	3.70E-05	0.00052924	5	1.82E-02	1.972078886	0.721593919	0.000826459	0.001461701	1	0.011690182	2.379280972	0.812803643	0.000269848	0.001644551	3	0.022966463	2.817180425
97	1	0.435463702	3.24E-05	0.000337055	0	0	0.85516368	0.632298053	0.027953589	0.009607748	4	0.090641839	2.388295289	0.682521717	0.001687981	0.008056898	3	0.050600987	1.831609658	0.61402951	3.69E-05	0.000346052	0	0	1.710929939	5.89E-01	4.49E-05	0.000430934	0	0	1.575704847
100	1	0.21806453	1.81E-06	0.000333457	0	0	0.210851999	0.219685083	2.58E-05	5.67E-04	0	0	0.20516756	0.246529833	2.85E-06	9.14E-05	0	0.00E+00	0.274992165	2.42E-01	5.13E-07	8.30E-05	0	0	0.263212249	2.36E-01	2.22E-07	8.84E-05	0	0	0.253957899
103	1	1.700159431	0.006404022	0.014716572	4	0.095571681	12.09599907	2.76873037	0.10113881	0.020125531	12	0.067855108	41.96088136	3.133486024	0.009744584	0.024833375	4	0.130787201	44.93942375	3.061780472	0.008026063	0.005054086	4	0.035004843	42.46545006	3.777641149	0.003006988	0.005186795	8	0.133318806	66.01678231
106	1	0.753040326	0.000942934	0.003794594	3	0.026978734	2.328877742	1.753351771	0.397147503	0.030292013	13	0.341911729	30.45164044	2.708632822	0.000733495	0.002428629	6	0.118944783	34.59765341	2.423512531	0.002258467	0.002778421	3	0.026637756	26.27670734	2.045866207	0.002523206	0.006729549	2	0.110002799	17.76745926
